# Supplementary material for: General and Specific Cytotoxicity of Chimeric Antisense Oligonucleotides in Bacterial Cells and Human Cell Lines
Source: Antibiotics (Basel). 2024 Jan 26;13(2):122. doi: 10.3390/antibiotics13020122 (PMC10885958; doi:10.3390/antibiotics13020122)
Supplement: Supplementary file 1 [file antibiotics-13-00122-s001.zip]

Archive with 1 entries (1 files):
- antibiotics-2828871-supplementary.pdf
